# Supplementary material for: Psychosocial and Social Security Risks Linked to Vaccine Misinformation in Romania: Implications for Vaccination Acceptance and Public Policy
Source: Behav Sci (Basel). 2026 Apr 16;16(4):595. doi: 10.3390/bs16040595 (PMC13113947; doi:10.3390/bs16040595)
Supplement: Supplementary file 1 [file behavsci-16-00595-s001.zip]

Archive with 1 entries (1 files):
- behavsci-4187482-supplementary.pdf
